# Supplementary material for: Association between Adequate Fruit and Vegetable Intake and CVDs-Associated Risk Factors among the Malaysian Adults: Findings from a Nationally Representative Cross-Sectional Study
Source: Int J Environ Res Public Health. 2022 Jul 27;19(15):9173. doi: 10.3390/ijerph19159173 (PMC9368066; doi:10.3390/ijerph19159173)
Supplement: Supplementary file 1 [file ijerph-19-09173-s001.zip]

Archive with 1 entries (1 files):
- ijerph-1775415-supplementary.pdf
